# Supplementary material for: NMR Metabolomic Profiling of Differentiated SH-SY5Y Neuronal Cells: Amyloid-β Toxicity and Protective Effects of Galantamine and Lycorine
Source: Cells. 2025 Apr 1;14(7):525. doi: 10.3390/cells14070525 (PMC11988681; doi:10.3390/cells14070525)
Supplement: Supplementary file 1 [file cells-14-00525-s001.zip]

Archive with 1 entries (1 files):
- cells-3529328-supplementary.pdf
